# Supplementary material for: Deterrent Effects of Essential Oils on Spotted-Wing Drosophila (Drosophila suzukii): Implications for Organic Management in Berry Crops
Source: Insects. 2020 Aug 15;11(8):536. doi: 10.3390/insects11080536 (PMC7469169; doi:10.3390/insects11080536)
Supplement: Supplementary file 1 [file insects-11-00536-s001.zip]

Archive with 13 entries (10 files):
- insects-860650-supplementary/__MACOSX/
- insects-860650-supplementary/__MACOSX/._Data
- insects-860650-supplementary/__MACOSX/Data/
- insects-860650-supplementary/__MACOSX/Data/._ChoiceBioassay.csv
- insects-860650-supplementary/__MACOSX/Data/._ForestLake.blueberry.19.csv
- insects-860650-supplementary/__MACOSX/Data/._NoChoiceBioassay.csv
- insects-860650-supplementary/__MACOSX/Data/._Rosemount.raspberry.19.csv
- insects-860650-supplementary/Data/
- insects-860650-supplementary/Data/ChoiceBioassay.csv
- insects-860650-supplementary/Data/ForestLake.blueberry.19.csv
- insects-860650-supplementary/Data/NoChoiceBioassay.csv
- insects-860650-supplementary/Data/Rosemount.raspberry.19.csv
- insects-860650-supplementary/Nepeta GC-MS.pdf
