# Supplementary material for: Deterrent Effects of Essential Oils on Spotted-Wing Drosophila (Drosophila suzukii): Implications for Organic Management in Berry Crops
Source: Insects. 2020 Aug 15;11(8):536. doi: 10.3390/insects11080536 (PMC7469169; doi:10.3390/insects11080536)
Supplement: Supplementary file 1 [file insects-11-00536-s001.zip › insects-860650-supplementary/Data/ChoiceBioassay.csv]

Treatment	Group number	Treatment Vial proportion	Container proportion	Control proportion	Difference proportion		Treatment Vial	Container	Control	Difference
Ecotrol	1	0	0.5	0.5	-0.5		0	5	5	5
Ecotrol	1	0.1	0.4	0.5	-0.4		1	4	5	4
Ecotrol	1	0	0.6	0.4	-0.4		0	6	4	4
Ecotrol	1	0.2	0.6	0.2	0		2	6	2	0
Ecotrol	1	0.5	0.3	0.2	0.3		5	3	2	-3
Ecotrol	1	0.1	0.3	0.6	-0.5		1	3	6	5
Ecotrol	1	0	0.4	0.6	-0.6		0	4	6	6
Ecotrol	1	0	0.5	0.5	-0.5		0	5	5	5
Ecotrol	1	0	0.8	0.2	-0.2		0	8	2	2
Ecotrol	1	0.2	0.7	0.1	0.1		2	7	1	-1
Ecotrol	1	0.2	0.5	0.3	-0.1		2	5	3	1
Ecotrol	1	0	0.3	0.7	-0.7		0	3	7	7
Sporan	2	0.2	0.5	0.3	-0.1		2	5	3	1
Sporan	2	0.2	0.5	0.3	-0.1		2	5	3	1
Sporan	2	0	0.6	0.4	-0.4		0	6	4	4
Sporan	2	0	0.9	0.1	-0.1		0	9	1	1
Sporan	2	0.2	0.4	0.4	-0.2		2	4	4	2
Sporan	2	0.2	0.1	0.7	-0.5		2	1	7	5
Sporan	2	0.4	0.4	0.2	0.2		4	4	2	-2
Sporan	2	0	0.5	0.5	-0.5		0	5	5	5
Sporan	2	0.1	0.3	0.6	-0.5		1	3	6	5
Sporan	2	0.1	0.6	0.3	-0.2		1	6	3	2
Sporan	2	0	0.3	0.7	-0.7		0	3	7	7
Sporan	2	0.2	0.3	0.5	-0.3		2	3	5	3
Lavender oil	3	0	0.9	0.1	-0.1		0	9	1	1
Lavender oil	3	0	0.8	0.2	-0.2		0	8	2	2
Lavender oil	3	0	0.8	0.2	-0.2		0	8	2	2
Lavender oil	3	0	1	0	0		0	10	0	0
Lavender oil	3	0	0.4	0.6	-0.6		0	4	6	6
Lavender oil	3	0.2	0.4	0.4	-0.2		2	4	4	2
Lavender oil	3	0.2	0.3	0.5	-0.3		2	3	5	3
Lavender oil	3	0.1	0.4	0.5	-0.4		1	4	5	4
Lavender oil	3	0.1	0.1	0.8	-0.7		1	1	8	7
Lavender oil	3	0	0.7	0.3	-0.3		0	7	3	3
Lavender oil	3	0	0.6	0.4	-0.4		0	6	4	4
Lavender oil	3	0	0.4	0.6	-0.6		0	4	6	6
Catnip oil	4	0.2	0.6	0.2	0		2	6	2	0
Catnip oil	4	0.2	0.5	0.3	-0.1		2	5	3	1
Catnip oil	4	0	0.7	0.3	-0.3		0	7	3	3
Catnip oil	4	0.1	0.5	0.4	-0.3		1	5	4	3
Catnip oil	4	0	0.7	0.3	-0.3		0	7	3	3
Catnip oil	4	0.1	0.8	0.1	0		1	8	1	0
Catnip oil	4	0	0.7	0.3	-0.3		0	7	3	3
Catnip oil	4	0	0.8	0.2	-0.2		0	8	2	2
Catnip oil	4	0.1	0.5	0.4	-0.3		1	5	4	3
Catnip oil	4	0	0.6	0.4	-0.4		0	6	4	4
Catnip oil	4	0.1	0.6	0.3	-0.2		1	6	3	2
Catnip oil	4	0.3	0.5	0.2	0.1		3	5	2	-1
Control	5	0.4	0.3	0.3	0.1		4	3	3	-1
Control	5	0.5	0.3	0.2	0.3		5	3	2	-3
Control	5	0.4	0.2	0.4	0		4	2	4	0
Control	5	0.5	0.4	0.1	0.4		5	4	1	-4
Control	5	0.1	0.1	0.8	-0.7		1	1	8	7
Control	5	0.4	0.3	0.3	0.1		4	3	3	-1
Control	5	0.3	0.2	0.5	-0.2		3	2	5	2
Control	5	0.4	0.1	0.5	-0.1		4	1	5	1
Control	5	0.4	0.4	0.2	0.2		4	4	2	-2
Control	5	0.8	0	0.2	0.6		8	0	2	-6
Control	5	0.4	0.3	0.3	0.1		4	3	3	-1
Control	5	0.4	0.4	0.2	0.2		4	4	2	-2
