# Supplementary material for: Deterrent Effects of Essential Oils on Spotted-Wing Drosophila (Drosophila suzukii): Implications for Organic Management in Berry Crops
Source: Insects. 2020 Aug 15;11(8):536. doi: 10.3390/insects11080536 (PMC7469169; doi:10.3390/insects11080536)
Supplement: Supplementary file 1 [file insects-11-00536-s001.zip › insects-860650-supplementary/Data/ForestLake.blueberry.19.csv]

Harvest Date	Rep	Field Plot	Plastic	Spray	Spray Number	Rep	Treatment	MarketYield	CullYield	TotalYield	%MarketYield	Market Berry Weight	%Infestation	Brix	pH	Infested
24-Jun	1	1	Kool	Control	1	1	A	45.2	0	45.2	100		0			0
24-Jun	1	1	Kool	Ecotrol	2	1	B	4.5	0	4.5	100		0			0
24-Jun	1	1	Kool	Sporan	3	1	C	2.6	0	2.6	100		0			0
24-Jun	1	2	Poly	Control	1	1	D	24.4	0.5	24.9	97.99		0			0
24-Jun	1	2	Poly	Ecotrol	2	1	E	5.1	0	5.1	100		0			0
24-Jun	1	2	Poly	Sporan	3	1	F	0	0	0	0		0			0
24-Jun	2	3	Kool	Control	1	2	A	9.8	0	9.8	100		0			0
24-Jun	2	3	Kool	Ecotrol	2	2	B	4	0	4	100		0			0
24-Jun	2	3	Kool	Sporan	3	2	C	2.4	0	2.4	100		0			0
24-Jun	2	4	Poly	Control	1	2	D	24.8	0	24.8	100		0			0
24-Jun	2	4	Poly	Ecotrol	2	2	E	0	0	0	0		0			0
24-Jun	2	4	Poly	Sporan	3	2	F	0	0	0	0		0			0
24-Jun	3	5	Poly	Control	1	3	A	48	0	48	100		0			0
24-Jun	3	5	Poly	Ecotrol	2	3	B	23.1	0	23.1	100		0			0
24-Jun	3	5	Poly	Sporan	3	3	C	6.4	0	6.4	100		0			0
24-Jun	3	6	Poly	Control	1	3	D	13.8	0	13.8	100		0			0
24-Jun	3	6	Poly	Ecotrol	2	3	E	26.6	0	26.6	100		0			0
24-Jun	3	6	Poly	Sporan	3	3	F	58.9	0	58.9	100		0			0
24-Jun	4	7	Kool	Control	1	4	A	17.5	0.2	17.7	98.87		0			0
24-Jun	4	7	Kool	Ecotrol	2	4	B	37.9	0	37.9	100		0			0
24-Jun	4	7	Kool	Sporan	3	4	C	3.4	0	3.4	100		0			0
24-Jun	4	8	Kool	Control	1	4	D	16.5	1	17.5	94.29		0			0
24-Jun	4	8	Kool	Ecotrol	2	4	E	40.3	0	40.3	100		0			0
24-Jun	4	8	Kool	Sporan	3	4	F	7.1	0	7.1	100		0			0
24-Jun	5	9	Kool	Control	1	5	A	23.6	0	23.6	100		0			0
24-Jun	5	9	Kool	Ecotrol	2	5	B	41.2	0	41.2	100		0			0
24-Jun	5	9	Kool	Sporan	3	5	C	20.8	0	20.8	100		0			0
24-Jun	5	10	Poly	Control	1	5	D	34	0	34	100		0			0
24-Jun	5	10	Poly	Ecotrol	2	5	E	34	0	34	100		0			0
24-Jun	5	10	Poly	Sporan	3	5	F	5.3	0	5.3	100		0			0
24-Jun	6	11	Kool	Control	1	6	A	20.4	0	20.4	100		0			0
24-Jun	6	11	Kool	Ecotrol	2	6	B	15.2	0	15.2	100		0			0
24-Jun	6	11	Kool	Sporan	3	6	C	32	0	32	100		0			0
24-Jun	6	12	Poly	Control	1	6	D	9.6	0	9.6	100		0			0
24-Jun	6	12	Poly	Ecotrol	2	6	E	51	0	51	100		0			0
24-Jun	6	12	Poly	Sporan	3	6	F	28	0	28	100		0			0
1-Jul	1	1	Kool	Control	1	1	A	46.4	1.1	47.5	97.68		0			0
1-Jul	1	1	Kool	Ecotrol	2	1	B	25.5	2.5	28	91.07		0			0
1-Jul	1	1	Kool	Sporan	3	1	C	24.6	0	24.6	100		0			0
1-Jul	1	2	Poly	Control	1	1	D	95.3	1.9	97.2	98.05		0			0
1-Jul	1	2	Poly	Ecotrol	2	1	E	29.9	1.2	31.1	96.14		0			0
1-Jul	1	2	Poly	Sporan	3	1	F	24.5	1.1	25.6	95.7		0			0
1-Jul	2	3	Kool	Control	1	2	A	69.6	0	69.6	100		0			0
1-Jul	2	3	Kool	Ecotrol	2	2	B	54.6	0	54.6	100		0			0
1-Jul	2	3	Kool	Sporan	3	2	C	23.2	0	23.2	100		0			0
1-Jul	2	4	Poly	Control	1	2	D	62	3.6	65.6	94.51		0			0
1-Jul	2	4	Poly	Ecotrol	2	2	E	73	0	73	100		0			0
1-Jul	2	4	Poly	Sporan	3	2	F	14.3	1.1	15.4	92.86		0			0
1-Jul	3	5	Poly	Control	1	3	A	40.4	2.3	42.7	94.61		0			0
1-Jul	3	5	Poly	Ecotrol	2	3	B	48	1.4	49.4	97.17		0			0
1-Jul	3	5	Poly	Sporan	3	3	C	27.7	1.5	29.2	94.86		0			0
1-Jul	3	6	Poly	Control	1	3	D	46.8	1.6	48.4	96.69		0			0
1-Jul	3	6	Poly	Ecotrol	2	3	E	32.9	0.9	33.8	97.34		0			0
1-Jul	3	6	Poly	Sporan	3	3	F	127.7	3.1	130.8	97.63		0			0
1-Jul	4	7	Kool	Control	1	4	A	101.9	0	101.9	100		0			0
1-Jul	4	7	Kool	Ecotrol	2	4	B	15.2	5.9	21.1	72.04		0			0
1-Jul	4	7	Kool	Sporan	3	4	C	10.7	0	10.7	100		0			0
1-Jul	4	8	Kool	Control	1	4	D	22.7	0	22.7	100		0			0
1-Jul	4	8	Kool	Ecotrol	2	4	E	80.7	0	80.7	100		0			0
1-Jul	4	8	Kool	Sporan	3	4	F	43.2	1.6	44.8	96.43		0			0
1-Jul	5	9	Kool	Control	1	5	A	36.2	0	36.2	100		0			0
1-Jul	5	9	Kool	Ecotrol	2	5	B	77	3.4	80.4	95.77		0			0
1-Jul	5	9	Kool	Sporan	3	5	C	35	1.6	36.6	95.63		0			0
1-Jul	5	10	Poly	Control	1	5	D	42.1	0	42.1	100		0			0
1-Jul	5	10	Poly	Ecotrol	2	5	E	103.8	1.2	105	98.86		0			0
1-Jul	5	10	Poly	Sporan	3	5	F	32.7	3.6	36.3	90.08		0			0
1-Jul	6	11	Kool	Control	1	6	A	42.6	0.8	43.4	98.16		0			0
1-Jul	6	11	Kool	Ecotrol	2	6	B	9.6	0	9.6	100		0			0
1-Jul	6	11	Kool	Sporan	3	6	C	34	1.2	35.2	96.59		0			0
1-Jul	6	12	Poly	Control	1	6	D	37.5	1.5	39	96.15		0			0
1-Jul	6	12	Poly	Ecotrol	2	6	E	48.3	0.8	49.1	98.37		0			0
1-Jul	6	12	Poly	Sporan	3	6	F	27.3	1.3	28.6	95.45		0			0
8-Jul	1	1	Kool	Control	1	1	A	31.6	0	31.6	100	1.2	0	10.9	3	0
8-Jul	1	1	Kool	Sporan	2	1	B	39.9	0	39.9	100	1.17	0	9.3	3.2	0
8-Jul	1	1	Kool	Ecotrol	3	1	C	39.1	0	39.1	100	1.62	10	7.3	3.2	1
8-Jul	1	2	Poly	Control	1	1	D	89.2	0	89.2	100	1.51	0	9.3	3	0
8-Jul	1	2	Poly	Sporan	2	1	E	55.4	0	55.4	100	1.37	0	8.8	3.2	0
8-Jul	1	2	Poly	Ecotrol	3	1	F	100	1.3	101.3	98.72	NA	0	9.5	3.2	0
8-Jul	2	3	Kool	Control	1	2	A	61.1	0	61.1	100	1.5	0	9.3	3	0
8-Jul	2	3	Kool	Sporan	2	2	B	31.2	0	31.2	100	1.37	0	8.4	3.1	0
8-Jul	2	3	Kool	Ecotrol	3	2	C	53.4	1.3	54.7	97.62	1.51	0	10.5	3.1	0
8-Jul	2	4	Poly	Control	1	2	D	88.3	0	88.3	100	1.55	0	8.3	3	0
8-Jul	2	4	Poly	Sporan	2	2	E	84.6	1.7	86.3	98.03	1.13	0	8.2	3.2	0
8-Jul	2	4	Poly	Ecotrol	3	2	F	25.7	6.1	31.8	80.82	1.81	0	8.6	3.1	0
8-Jul	3	5	Poly	Control	1	3	A	30.7	1.6	32.3	95.05	0.63	0	11.8	3	0
8-Jul	3	5	Poly	Sporan	2	3	B	46.3	24	70.3	65.86	1.3	0	9.6	3	0
8-Jul	3	5	Poly	Ecotrol	3	3	C	71.6	0	71.6	100	1.01	0	10.4	3	0
8-Jul	3	6	Poly	Control	1	3	D	46.6	3.3	49.9	93.39	1.16	0	8.9	3.1	0
8-Jul	3	6	Poly	Sporan	2	3	E	60.1	1.4	61.5	97.72	1.44	0	10.9	3	0
8-Jul	3	6	Poly	Ecotrol	3	3	F	62.6	0	62.6	100	1.1	0	9.5	3	0
8-Jul	4	7	Kool	Control	1	4	A	67.9	7.4	75.3	90.17	1.7	0	8.8	3.1	0
8-Jul	4	7	Kool	Sporan	2	4	B	32.9	1.3	34.2	96.2	1.68	0	10.3	3.3	0
8-Jul	4	7	Kool	Ecotrol	3	4	C	44.2	5.3	49.5	89.29	1.2	0	8.1	3	0
8-Jul	4	8	Kool	Control	1	4	D	50.3	0	50.3	100	1.21	0	8.9	3.3	0
8-Jul	4	8	Kool	Sporan	2	4	E	47.7	0	47.7	100	1.64	0	8.5	3.2	0
8-Jul	4	8	Kool	Ecotrol	3	4	F	72.8	1.1	73.9	98.51	1.2	0	9.6	3.1	0
8-Jul	5	9	Kool	Control	1	5	A	63.8	0	63.8	100	1.51	0	9.4	3.1	0
8-Jul	5	9	Kool	Sporan	2	5	B	19.6	0	19.6	100	1.42	0	9.5	3.3	0
8-Jul	5	9	Kool	Ecotrol	3	5	C	43	0	43	100	1.11	0	11	3.3	0
8-Jul	5	10	Poly	Control	1	5	D	24.4	0	24.4	100	1.18	0	11.7	3	0
8-Jul	5	10	Poly	Sporan	2	5	E	81.4	0	81.4	100	1.24	0	8.8	3	0
8-Jul	5	10	Poly	Ecotrol	3	5	F	37.3	0.3	37.6	99.2	1.5	0	9.3	3.1	0
8-Jul	6	11	Kool	Control	1	6	A	70.3	0	70.3	100	1.34	0	7.1	3	0
8-Jul	6	11	Kool	Sporan	2	6	B	12.5	0	12.5	100	0.86	0	11.6	3.1	0
8-Jul	6	11	Kool	Ecotrol	3	6	C	39.8	0	39.8	100	0.88	0	11.6	3.1	0
8-Jul	6	12	Poly	Control	1	6	D	31.7	0	31.7	100	1.09	0	12.1	3	0
8-Jul	6	12	Poly	Sporan	2	6	E	6.6	0	6.6	100	1.08	0	11.9	3	0
8-Jul	6	12	Poly	Ecotrol	3	6	F	35.2	0	35.2	100	1.2	0	0	0	0
15-Jul	1	1	Kool	Control	1	1	A	125.1	0	125.1	100	1.77	0	11.1	2.8	0
15-Jul	1	1	Kool	Sporan	2	1	B	214.7	3.3	218	98.49	1.32	0	10.8	2.8	0
15-Jul	1	1	Kool	Ecotrol	3	1	C	223.1	2.9	226	98.72	1.19	0	10.7	2.8	0
15-Jul	1	2	Poly	Control	1	1	D	54.4	0	54.4	100	1.76	0	11.6	2.9	0
15-Jul	1	2	Poly	Sporan	2	1	E	25.5	0	25.5	100	1.39	0	11.2	3.1	0
15-Jul	1	2	Poly	Ecotrol	3	1	F	98	0	98	100	1.05	0	11.6	3	0
15-Jul	2	3	Kool	Control	1	2	A	30.7	2.5	33.2	92.47	1.28	0	10.9	3	0
15-Jul	2	3	Kool	Sporan	2	2	B	21	1	22	95.45	1.04	0	13.2	3	0
15-Jul	2	3	Kool	Ecotrol	3	2	C	49.2	0	49.2	100	1.4	0	9.5	3	0
15-Jul	2	4	Poly	Control	1	2	D	79.1	2.6	81.7	96.82	1.12	0	8.5	2.9	0
15-Jul	2	4	Poly	Sporan	2	2	E	57	16.8	73.8	77.24	0.94	0	9.1	3	0
15-Jul	2	4	Poly	Ecotrol	3	2	F	29.5	5.6	35.1	84.05	0.85	0	9.5	3	0
15-Jul	3	5	Poly	Control	1	3	A	5.5	0	5.5	100	1.29	0	NA	NA	0
15-Jul	3	5	Poly	Sporan	2	3	B	45.7	2.8	48.5	94.23	1.76	0	11.2	3.1	0
15-Jul	3	5	Poly	Ecotrol	3	3	C	25.9	2.1	28	92.5	1.01	0	10.5	3.1	0
15-Jul	3	6	Poly	Control	1	3	D	38.9	1.5	40.4	96.29	0.82	0	9.5	2.8	0
15-Jul	3	6	Poly	Sporan	2	3	E	42.4	4.2	46.6	90.99	0.96	0	9	2.8	0
15-Jul	3	6	Poly	Ecotrol	3	3	F	14.7	2.8	17.5	84	0.67	0	11.7	3	0
15-Jul	4	7	Kool	Control	1	4	A	89.6	14.2	103.8	86.32	1.5	10	11.3	2.9	1
15-Jul	4	7	Kool	Sporan	2	4	B	13.1	0.7	13.8	94.93	0.84	0	NA	NA	0
15-Jul	4	7	Kool	Ecotrol	3	4	C	21.6	6.2	27.8	77.7	1.06	0	12.1	3	0
15-Jul	4	8	Kool	Control	1	4	D	504.3	0	504.3	100	1.61	0	11.6	3.2	0
15-Jul	4	8	Kool	Sporan	2	4	E	328	8.3	336.3	97.53	1.6	0	12.1	3	0
15-Jul	4	8	Kool	Ecotrol	3	4	F	439.8	20.4	460.2	95.57	1.99	0	11.4	3	0
15-Jul	5	9	Kool	Control	1	5	A	395.2	5.5	400.7	98.63	1.55	0	10.3	3	0
15-Jul	5	9	Kool	Sporan	2	5	B	680.8	0	680.8	100	1.47	0	12.9	3.1	0
15-Jul	5	9	Kool	Ecotrol	3	5	C	533.3	0	533.3	100	1.68	0	10.7	3	0
15-Jul	5	10	Poly	Control	1	5	D	188.1	3.6	191.7	98.12	2.42	0	11.9	3	0
15-Jul	5	10	Poly	Sporan	2	5	E	110.5	6	116.5	94.85	1.66	0	12.7	3	0
15-Jul	5	10	Poly	Ecotrol	3	5	F	149.5	3.8	153.3	97.52	1.97	0	10.5	3	0
15-Jul	6	11	Kool	Control	1	6	A	261.3	0	261.3	100	1.68	0	12.8	3.1	0
15-Jul	6	11	Kool	Sporan	2	6	B	169.8	0	169.8	100	2.09	0	11.8	3.2	0
15-Jul	6	11	Kool	Ecotrol	3	6	C	206.5	0	206.5	100	1.31	0	13.7	3	0
15-Jul	6	12	Poly	Control	1	6	D	303.7	0	303.7	100	1.54	0	10	3.1	0
15-Jul	6	12	Poly	Sporan	2	6	E	97.7	0	97.7	100	1.88	0	11.2	2.8	0
15-Jul	6	12	Poly	Ecotrol	3	6	F	20.9	0	20.9	100	0.85	0	11	3	0
22-Jul	1	1	Kool	Control	1	1	A	232.7	0	232.7	100	2.36	0	9.9	2.8	0
22-Jul	1	1	Kool	Sporan	2	1	B	199.5	3.5	203	98.28	1.02	0	13	2.9	0
22-Jul	1	1	Kool	Ecotrol	3	1	C	134.6	4.4	139	96.83	1.51	0	10.8	2.9	0
22-Jul	1	2	Poly	Control	1	1	D	11.3	0	11.3	100	1.2	0	17.9	3	0
22-Jul	1	2	Poly	Sporan	2	1	E	109.6	2.7	112.3	97.6	1.71	0	11.3	3.1	0
22-Jul	1	2	Poly	Ecotrol	3	1	F	5.1	0	5.1	100	1.18	0	NA	NA	0
22-Jul	2	3	Kool	Control	1	2	A	0	0.7	0.7	0	NA	0	NA	NA	0
22-Jul	2	3	Kool	Sporan	2	2	B	36.2	3	39.2	92.35	1.3	0	9	2.9	0
22-Jul	2	3	Kool	Ecotrol	3	2	C	1.8	0	1.8	100	1.4	0	NA	NA	0
22-Jul	2	4	Poly	Control	1	2	D	8	6.7	14.7	54.42	0.75	0	NA	NA	0
22-Jul	2	4	Poly	Sporan	2	2	E	4.5	4.7	9.2	48.91	1.2	0	NA	NA	0
22-Jul	2	4	Poly	Ecotrol	3	2	F	1.7	2.6	4.3	39.53	0.7	0	NA	NA	0
22-Jul	3	5	Poly	Control	1	3	A	2.3	0	2.3	100	1.01	0	NA	NA	0
22-Jul	3	5	Poly	Sporan	2	3	B	2	0	2	100	1.2	0	NA	NA	0
22-Jul	3	5	Poly	Ecotrol	3	3	C	43.3	2.5	45.8	94.54	1.65	0	10.5	3	0
22-Jul	3	6	Poly	Control	1	3	D	5.7	5	10.7	53.27	0.92	0	NA	NA	0
22-Jul	3	6	Poly	Sporan	2	3	E	0.9	0.7	1.6	56.25	0.7	0	NA	NA	0
22-Jul	3	6	Poly	Ecotrol	3	3	F	13.3	4.5	17.8	74.72	1.12	0	9.1	3.1	0
22-Jul	4	7	Kool	Control	1	4	A	36.4	5.4	41.8	87.08	1.28	0	9.8	3.1	0
22-Jul	4	7	Kool	Sporan	2	4	B	2.5	3.9	6.4	39.06	0.17	10	NA	NA	1
22-Jul	4	7	Kool	Ecotrol	3	4	C	3.6	0	3.6	100	0.8	0	NA	NA	0
22-Jul	4	8	Kool	Control	1	4	D	437.6	13.7	451.3	96.96	1.34	10	11.2	3.2	1
22-Jul	4	8	Kool	Sporan	2	4	E	220.9	5.5	226.4	97.57	1.85	0	10.6	3.2	0
22-Jul	4	8	Kool	Ecotrol	3	4	F	439.6	11.3	450.9	97.49	2.14	10	11.7	3.2	1
22-Jul	5	9	Kool	Control	1	5	A	352.8	4.6	357.4	98.71	1.76	0	10.8	3.1	0
22-Jul	5	9	Kool	Sporan	2	5	B	150.8	9.8	160.6	93.9	1.51	0	11.9	3.1	0
22-Jul	5	9	Kool	Ecotrol	3	5	C	578.2	3.5	581.7	99.4	1.22	0	11.3	3.1	0
22-Jul	5	10	Poly	Control	1	5	D	88.3	1.5	89.8	98.33	1.48	0	11.7	3	0
22-Jul	5	10	Poly	Sporan	2	5	E	119.1	16.3	135.4	87.96	1.36	0	9.9	3.1	0
22-Jul	5	10	Poly	Ecotrol	3	5	F	46.3	0	46.3	100	1.22	0	12.2	3.1	0
22-Jul	6	11	Kool	Control	1	6	A	280.3	14	294.3	95.24	1.84	0	11.7	3.1	0
22-Jul	6	11	Kool	Sporan	2	6	B	18.8	0.7	19.5	96.41	0.83	0	11.2	3	0
22-Jul	6	11	Kool	Ecotrol	3	6	C	106.1	1.6	107.7	98.51	1.57	0	11.5	3.2	0
22-Jul	6	12	Poly	Control	1	6	D	139.8	7.9	147.7	94.65	1.18	0	10.8	3	0
22-Jul	6	12	Poly	Sporan	2	6	E	158.4	9.3	167.7	94.45	1.22	0	10.3	3.1	0
22-Jul	6	12	Poly	Ecotrol	3	6	F	127.4	5	132.4	96.22	1.68	0	11	3.1	0
29-Jul	1	1	Kool	Control	1	1	A	168.7	5.2	173.9	97.01	1.57	50	11.5	3.1	1
29-Jul	1	1	Kool	Sporan	2	1	B	73.1	3.7	76.8	95.18	0.94	60	15	3.2	1
29-Jul	1	1	Kool	Ecotrol	3	1	C	44	6	50	88	1.22	20	13.4	3.3	1
29-Jul	1	2	Poly	Control	1	1	D	2.9	0	2.9	100	1.29	0	NA	NA	0
29-Jul	1	2	Poly	Sporan	2	1	E	77.8	1.1	78.9	98.61	1.14	10	11.6	3.1	1
29-Jul	1	2	Poly	Ecotrol	3	1	F	0	0	0	NA	NA	0	NA	NA	0
29-Jul	2	3	Kool	Control	1	2	A	0	0	0	NA	NA	0	NA	NA	0
29-Jul	2	3	Kool	Sporan	2	2	B	6.8	0	6.8	100	1.23	0	NA	NA	0
29-Jul	2	3	Kool	Ecotrol	3	2	C	3.1	0.7	3.8	81.58	1.4	40	NA	NA	1
29-Jul	2	4	Poly	Control	1	2	D	0	0	0	NA	NA	0	NA	NA	0
29-Jul	2	4	Poly	Sporan	2	2	E	5.2	2	7.2	72.22	1.04	0	NA	NA	0
29-Jul	2	4	Poly	Ecotrol	3	2	F	0	0	0	NA	NA	0	NA	NA	0
29-Jul	3	5	Poly	Control	1	3	A	0	0	0	NA	NA	0	NA	NA	0
29-Jul	3	5	Poly	Sporan	2	3	B	0	0	0	NA	NA	0	NA	NA	0
29-Jul	3	5	Poly	Ecotrol	3	3	C	25	4	29	86.21	1.11	0	12.4	3.2	0
29-Jul	3	6	Poly	Control	1	3	D	0	0	0	NA	NA	0	NA	NA	0
29-Jul	3	6	Poly	Sporan	2	3	E	0	0	0	NA	NA	0	NA	NA	0
29-Jul	3	6	Poly	Ecotrol	3	3	F	0	0	0	NA	NA	0	NA	NA	0
29-Jul	4	7	Kool	Control	1	4	A	0	0	0	NA	NA	0	NA	NA	0
29-Jul	4	7	Kool	Sporan	2	4	B	22.3	3.2	25.5	87.45	1.39	0	10.7	3	0
29-Jul	4	7	Kool	Ecotrol	3	4	C	0.4	0	0.4	100	0.84	0	NA	NA	0
29-Jul	4	8	Kool	Control	1	4	D	133.9	3.5	137.4	97.45	1.13	0	12.2	3.2	0
29-Jul	4	8	Kool	Sporan	2	4	E	132.7	6.4	139.1	95.4	1.01	0	12	3.1	0
29-Jul	4	8	Kool	Ecotrol	3	4	F	71.1	3.5	74.6	95.31	1.2	30	12.7	3.2	1
29-Jul	5	9	Kool	Control	1	5	A	126.5	5.8	132.3	95.62	1.35	0	12.8	3.3	0
29-Jul	5	9	Kool	Sporan	2	5	B	48.3	0.5	48.8	98.98	0.97	0	12	3.3	0
29-Jul	5	9	Kool	Ecotrol	3	5	C	170.3	6.3	176.6	96.43	0.81	0	13.4	3.3	0
29-Jul	5	10	Poly	Control	1	5	D	25.3	2.1	27.4	92.34	0.99	20	13.1	3.3	1
29-Jul	5	10	Poly	Sporan	2	5	E	28.3	1.4	29.7	95.29	0.81	0	13.1	3.3	0
29-Jul	5	10	Poly	Ecotrol	3	5	F	21	1.1	22.1	95.02	1.11	40	11.1	3.2	1
29-Jul	6	11	Kool	Control	1	6	A	117.8	10.2	128	92.03	1.42	0	12.2	3.2	0
29-Jul	6	11	Kool	Sporan	2	6	B	14.2	0.2	14.4	98.61	0.81	0	11.3	3.1	0
29-Jul	6	11	Kool	Ecotrol	3	6	C	69.2	0.4	69.6	99.43	1.33	0	12.2	3.3	0
29-Jul	6	12	Poly	Control	1	6	D	56	1	57	98.25	0.96	10	10.7	3.3	1
29-Jul	6	12	Poly	Sporan	2	6	E	72.5	3.2	75.7	95.77	1.05	0	13.5	3.3	0
29-Jul	6	12	Poly	Ecotrol	3	6	F	99.3	6.1	105.4	94.21	1.01	0	12.7	3.2	0
5-Aug	1	1	Kool	Control	1	1	A	25.1	18	43.1	58.24	NA	0	NA	NA	0
5-Aug	1	1	Kool	Sporan	2	1	B	7.1	0	7.1	100	NA	0	NA	NA	0
5-Aug	1	1	Kool	Ecotrol	3	1	C	3.1	0.9	4	77.5	NA	0	NA	NA	0
5-Aug	1	2	Poly	Control	1	1	D	0	0	0	NA	NA	0	NA	NA	0
5-Aug	1	2	Poly	Sporan	2	1	E	9.7	0.9	10.6	91.51	1.44	60	NA	NA	1
5-Aug	1	2	Poly	Ecotrol	3	1	F	0	0	0	NA	NA	0	NA	NA	0
5-Aug	2	3	Kool	Control	1	2	A	0	0	0	NA	NA	0	NA	NA	0
5-Aug	2	3	Kool	Sporan	2	2	B	0	0	0	NA	NA	0	NA	NA	0
5-Aug	2	3	Kool	Ecotrol	3	2	C	0	0	0	NA	NA	0	NA	NA	0
5-Aug	2	4	Poly	Control	1	2	D	0	0	0	NA	NA	0	NA	NA	0
5-Aug	2	4	Poly	Sporan	2	2	E	0	0	0	NA	NA	0	NA	NA	0
5-Aug	2	4	Poly	Ecotrol	3	2	F	0	0	0	NA	NA	0	NA	NA	0
5-Aug	3	5	Poly	Control	1	3	A	0	0	0	NA	NA	0	NA	NA	0
5-Aug	3	5	Poly	Sporan	2	3	B	0	0	0	NA	NA	0	NA	NA	0
5-Aug	3	5	Poly	Ecotrol	3	3	C	8.3	1.6	9.9	83.84	0.8	50	NA	NA	1
5-Aug	3	6	Poly	Control	1	3	D	0	0	0	NA	NA	0	NA	NA	0
5-Aug	3	6	Poly	Sporan	2	3	E	0	0	0	NA	NA	0	NA	NA	0
5-Aug	3	6	Poly	Ecotrol	3	3	F	0	0	0	NA	NA	0	NA	NA	0
5-Aug	4	7	Kool	Control	1	4	A	0	0	0	NA	NA	0	NA	NA	0
5-Aug	4	7	Kool	Sporan	2	4	B	0	0	0	NA	NA	0	NA	NA	0
5-Aug	4	7	Kool	Ecotrol	3	4	C	0	0	0	NA	NA	0	NA	NA	0
5-Aug	4	8	Kool	Control	1	4	D	121	2.4	123.4	98.06	0.95	90	NA	NA	1
5-Aug	4	8	Kool	Sporan	2	4	E	30.7	9.5	40.2	76.37	0.91	100	NA	NA	1
5-Aug	4	8	Kool	Ecotrol	3	4	F	68.5	9.9	78.4	87.37	1.18	100	NA	NA	1
5-Aug	5	9	Kool	Control	1	5	A	12.8	4.4	17.2	74.42	0.84	100	NA	NA	1
5-Aug	5	9	Kool	Sporan	2	5	B	1.5	0	1.5	100	1.2	100	NA	NA	1
5-Aug	5	9	Kool	Ecotrol	3	5	C	59.7	1.3	61	97.87	1.09	80	NA	NA	1
5-Aug	5	10	Poly	Control	1	5	D	2	1.6	3.6	55.56	1.7	100	NA	NA	1
5-Aug	5	10	Poly	Sporan	2	5	E	4.1	0	4.1	100	0.69	25	NA	NA	1
5-Aug	5	10	Poly	Ecotrol	3	5	F	0	0	0	NA	NA	0	NA	NA	0
5-Aug	6	11	Kool	Control	1	6	A	29	0.8	29.8	97.32	0.88	70	NA	NA	1
5-Aug	6	11	Kool	Sporan	2	6	B	1.7	0.4	2.1	80.95	0.57	0	NA	NA	0
5-Aug	6	11	Kool	Ecotrol	3	6	C	4.7	0	4.7	100	0.64	90	NA	NA	1
5-Aug	6	12	Poly	Control	1	6	D	5	2.2	7.2	69.44	0.75	90	NA	NA	1
5-Aug	6	12	Poly	Sporan	2	6	E	8.8	1.9	10.7	82.24	0.63	10	NA	NA	1
5-Aug	6	12	Poly	Ecotrol	3	6	F	12.1	3.2	15.3	79.08	0.45	80	NA	NA	1
