# Supplementary material for: Deterrent Effects of Essential Oils on Spotted-Wing Drosophila (Drosophila suzukii): Implications for Organic Management in Berry Crops
Source: Insects. 2020 Aug 15;11(8):536. doi: 10.3390/insects11080536 (PMC7469169; doi:10.3390/insects11080536)
Supplement: Supplementary file 1 [file insects-11-00536-s001.zip › insects-860650-supplementary/Data/NoChoiceBioassay.csv]

Treatment	Replication	Berry #	Spray Date	Dead males after 24 hours	Dead females after 24 hours	Total Mortality after 24 hours	Scouted for eggs	Number of eggs	Larvae	Pupae	Males	Females	Undetermined	Total Adults	Empty Cases	proportion mortality	arcsine transformation	sqrt transformed total adults	sqrt transformed eggs	Total Larvae	sqrt transformed larvae	Total Pupae	sqrt transformed pupae
Control with flies	1	1	12/11/2018	3	3	6			7	0						0.6	0.643501109	0	0	7	2.645751311	0	0
Control with flies	1	2	12/11/2018	3	2	5	Y	5	6	1						0.5	0.523598776	0	2.236067977	7	2.645751311	1	1
Control with flies	1	3	12/11/2018	1	1	2	Y	27	27	0	0	0	0	0	0	0.2	0.201357921	0	5.196152423	27	5.196152423	0	0
Control with flies	1	4	12/11/2018	4	3	7			38	1	0	0	0	0	0	0.7	0.775397497	0	0	39	6.244997998	1	1
Control with flies	1	5	12/11/2018	5	5	10			16	5						1	1.570796327	0	0	21	4.582575695	5	2.236067977
Control with flies	1	6	12/11/2018	5	4	9			1	6	0	0	0	0	0	0.9	1.119769515	0	0	7	2.645751311	6	2.449489743
Control with flies	1	7	12/11/2018	5	0	5			20	4	0	0	0	0	0	0.5	0.523598776	0	0	24	4.898979486	4	2
Control with flies	1	8	12/11/2018	3	4	7			0	0						0.7	0.775397497	0	0	0	0	0	0
Control with flies	1	9	12/11/2018	1	3	4			0	0						0.4	0.411516846	0	0	0	0	0	0
Control with flies	1	10	12/11/2018	1	0	1	Y	11	0	8	2	6	0	8	8	0.1	0.100167421	2.828427125	3.31662479	16	4	16	4
Control with flies	2	1	12/11/2018	0	0	0			0	0	0	0	0	0	0	0	0	0	0	0	0	0	0
Control with flies	2	2	12/11/2018	2	2	4			8	6						0.4	0.411516846	0	0	14	3.741657387	6	2.449489743
Control with flies	2	3	12/11/2018	5	5	10	Y	3	0	0	2	3	0	5	5	1	1.570796327	2.236067977	1.732050808	5	2.236067977	5	2.236067977
Control with flies	2	4	12/11/2018	3	1	4			4	2						0.4	0.411516846	0	0	6	2.449489743	2	1.414213562
Control with flies	2	5	12/11/2018	4	2	6			0	0	0	0	0	0	0	0.6	0.643501109	0	0	0	0	0	0
Control with flies	2	6	12/11/2018	5	4	9			0	0						0.9	1.119769515	0	0	0	0	0	0
Control with flies	2	7	12/11/2018	5	3	8			0	0						0.8	0.927295218	0	0	0	0	0	0
Control with flies	2	8	12/11/2018	0	0	0			29	7	0	0	0	0	0	0	0	0	0	36	6	7	2.645751311
Control with flies	2	9	12/11/2018	5	2	7	Y	3	7	1	0	0	0	0	0	0.7	0.775397497	0	1.732050808	8	2.828427125	1	1
Control with flies	2	10	12/11/2018	5	3	8	Y	22	41	0						0.8	0.927295218	0	4.69041576	41	6.403124237	0	0
KPA-001	1	1	12/11/2018	5	3	8	Y	1	16	0						0.8	0.927295218	0	1	16	4	0	0
KPA-001	1	2	12/11/2018	3	2	5	Y	15	2	13	0	0	0	0	0	0.5	0.523598776	0	3.872983346	15	3.872983346	13	3.605551275
KPA-001	1	3	12/11/2018	0	0	0			21	2						0	0	0	0	23	4.795831523	2	1.414213562
KPA-001	1	4	12/11/2018	5	4	9			36	0	0	0	0	0	0	0.9	1.119769515	0	0	36	6	0	0
KPA-001	1	5	12/11/2018	5	4	9			9	1						0.9	1.119769515	0	0	10	3.16227766	1	1
KPA-001	1	6	12/11/2018	4	3	7			0	8	1	0	0	1	1	0.7	0.775397497	1	0	9	3	9	3
KPA-001	1	7	12/11/2018	2	2	4			1	0						0.4	0.411516846	0	0	1	1	0	0
KPA-001	1	8	12/11/2018	4	2	6			4	0	2	5	0	7	5	0.6	0.643501109	2.645751311	0	11	3.31662479	7	2.645751311
KPA-001	1	9	12/11/2018	5	5	10			32	2						1	1.570796327	0	0	34	5.830951895	2	1.414213562
KPA-001	1	10	12/11/2018	0	0	0	Y	44	59	0	0	0	0	0	0	0	0	0	6.633249581	59	7.681145748	0	0
KPA-001	2	1	12/11/2018	4	4	8			0	0	6	7	0	13	13	0.8	0.927295218	3.605551275	0	13	3.605551275	13	3.605551275
KPA-001	2	2	12/11/2018	4	4	8			0	17	1	4	0	5	5	0.8	0.927295218	2.236067977	0	22	4.69041576	22	4.69041576
KPA-001	2	3	12/11/2018	5	3	8			15	11	0	0	0	0	0	0.8	0.927295218	0	0	26	5.099019514	11	3.31662479
KPA-001	2	4	12/11/2018	3	3	6			1	2	1	1	0	2	2	0.6	0.643501109	1.414213562	0	5	2.236067977	4	2
KPA-001	2	5	12/11/2018	5	4	9	Y	7	0	0	0	0	0	0	0	0.9	1.119769515	0	2.645751311	0	0	0	0
KPA-001	2	6	12/11/2018	4	5	9			10	4						0.9	1.119769515	0	0	14	3.741657387	4	2
KPA-001	2	7	12/11/2018	4	1	5			17	4						0.5	0.523598776	0	0	21	4.582575695	4	2
KPA-001	2	8	12/11/2018	4	1	5	Y	5	28	0						0.5	0.523598776	0	2.236067977	28	5.291502622	0	0
KPA-001	2	9	12/11/2018	3	3	6	Y	20	1	0						0.6	0.643501109	0	4.472135955	1	1	0	0
KPA-001	2	10	12/11/2018	4	2	6			34	3						0.6	0.643501109	0	0	37	6.08276253	3	1.732050808
Lavender	1	1	12/11/2018	4	4	8	Y	15	16	0						0.8	0.927295218	0	3.872983346	16	4	0	0
Lavender	1	2	12/11/2018	5	4	9			0	0	0	2	0	2	2	0.9	1.119769515	1.414213562	0	2	1.414213562	2	1.414213562
Lavender	1	3	12/11/2018	5	2	7			3	9						0.7	0.775397497	0	0	12	3.464101615	9	3
Lavender	1	4	12/11/2018	4	4	8	Y	8	0	2	1	2	0	3	3	0.8	0.927295218	1.732050808	2.828427125	5	2.236067977	5	2.236067977
Lavender	1	5	12/11/2018	4	4	8			2	4	0	1	0	1	0	0.8	0.927295218	1	0	7	2.645751311	5	2.236067977
Lavender	1	6	12/11/2018	5	2	7			14	2						0.7	0.775397497	0	0	16	4	2	1.414213562
Lavender	1	7	12/11/2018	0	2	2			10	1						0.2	0.201357921	0	0	11	3.31662479	1	1
Lavender	1	8	12/11/2018	5	3	8			20	1						0.8	0.927295218	0	0	21	4.582575695	1	1
Lavender	1	9	12/11/2018	0	0	0	Y	26	54	0	0	0	0	0	0	0	0	0	5.099019514	54	7.348469228	0	0
Lavender	1	10	12/11/2018	5	5	10			16	1	0	0	0	0	0	1	1.570796327	0	0	17	4.123105626	1	1
Lavender	2	1	12/11/2018	5	5	10			8	8						1	1.570796327	0	0	16	4	8	2.828427125
Lavender	2	2	12/11/2018	4	2	6			0	0	0	0	0	0	0	0.6	0.643501109	0	0	0	0	0	0
Lavender	2	3	12/11/2018	4	5	9	Y	3	0	0						0.9	1.119769515	0	1.732050808	0	0	0	0
Lavender	2	4	12/11/2018	5	5	10			0	0	0	0	0	0	0	1	1.570796327	0	0	0	0	0	0
Lavender	2	5	12/11/2018	0	0	0	Y	51	31	0						0	0	0	7.141428429	31	5.567764363	0	0
Lavender	2	6	12/11/2018	1	0	1			14	4						0.1	0.100167421	0	0	18	4.242640687	4	2
Lavender	2	7	12/11/2018	0	0	0			1	0	0	1	0	1	1	0	0	1	0	2	1.414213562	1	1
Lavender	2	8	12/11/2018	3	0	3			24	0	0	0	0	0	0	0.3	0.304692654	0	0	24	4.898979486	0	0
Lavender	2	9	12/11/2018	4	4	8			0	0	0	0	0	0	0	0.8	0.927295218	0	0	0	0	0	0
Lavender	2	10	12/11/2018	5	1	6	Y	2	1	1						0.6	0.643501109	0	1.414213562	2	1.414213562	1	1
Control with flies	3	1	2/15/2019	5	5	10	Y	17	3	15						1	1.570796327	0	4.123105626	18	4.242640687	15	3.872983346
Control with flies	3	2	2/15/2019	5	5	10	Y	5	0	4						1	1.570796327	0	2.236067977	4	2	4	2
Control with flies	3	3	2/15/2019	5	5	10			0	0						1	1.570796327	0	0	0	0	0	0
Control with flies	3	4	2/15/2019	5	5	10	Y	3	0	0	1	3	0	4	4	1	1.570796327	2	1.732050808	4	2	4	2
Control with flies	3	5	2/15/2019	5	5	10			0	18	0	0	0	0	0	1	1.570796327	0	0	18	4.242640687	18	4.242640687
Control with flies	3	6	2/15/2019	5	4	9			2	7						0.9	1.119769515	0	0	9	3	7	2.645751311
Control with flies	3	7	2/15/2019	5	5	10			0	18	0	0	0	0	0	1	1.570796327	0	0	18	4.242640687	18	4.242640687
Control with flies	3	8	2/15/2019	5	5	10			0	9						1	1.570796327	0	0	9	3	9	3
Control with flies	3	9	2/15/2019	5	5	10			0	0	1	1	0	2	1	1	1.570796327	1.414213562	0	2	1.414213562	2	1.414213562
Control with flies	3	10	2/15/2019	5	5	10			0	5	2	7	0	9	9	1	1.570796327	3	0	14	3.741657387	14	3.741657387
Control with flies	4	1	2/15/2019	0	0	0			5	4						0	0	0	0	9	3	4	2
Control with flies	4	2	2/15/2019	2	2	4			0	4						0.4	0.411516846	0	0	4	2	4	2
Control with flies	4	3	2/15/2019	2	2	4	Y	1	0	0	2	0	0	2	2	0.4	0.411516846	1.414213562	1	2	1.414213562	2	1.414213562
Control with flies	4	4	2/15/2019	0	0	0			47	9						0	0	0	0	56	7.483314774	9	3
Control with flies	4	5	2/15/2019	0	1	1	Y	44	38	4						0.1	0.100167421	0	6.633249581	42	6.480740698	4	2
Control with flies	4	6	2/15/2019	5	5	10			1	1	2	4	0	6	5	1	1.570796327	2.449489743	0	8	2.828427125	7	2.645751311
Control with flies	4	7	2/15/2019	5	4	9			2	3	2	7	0	9	9	0.9	1.119769515	3	0	14	3.741657387	12	3.464101615
Control with flies	4	8	2/15/2019	2	2	4	Y	23	16	17	0	0	0	0	0	0.4	0.411516846	0	4.795831523	33	5.744562647	17	4.123105626
Control with flies	4	9	2/15/2019	2	0	2			29	9	0	0	0	0	0	0.2	0.201357921	0	0	38	6.164414003	9	3
Control with flies	4	10	2/15/2019	1	0	1			45	1						0.1	0.100167421	0	0	46	6.782329983	1	1
Lavender	3	1	2/15/2019	1	0	1	Y	0	0	0						0.1	0.100167421	0	0	0	0	0	0
Lavender	3	2	2/15/2019	5	2	7			0	6						0.7	0.775397497	0	0	6	2.449489743	6	2.449489743
Lavender	3	3	2/15/2019	4	4	8			0	1	3	3	0	6	6	0.8	0.927295218	2.449489743	0	7	2.645751311	7	2.645751311
Lavender	3	4	2/15/2019	2	3	5			10	11	0	0	0	0	0	0.5	0.523598776	0	0	21	4.582575695	11	3.31662479
Lavender	3	5	2/15/2019	4	4	8			0	1	4	6	0	10	10	0.8	0.927295218	3.16227766	0	11	3.31662479	11	3.31662479
Lavender	3	6	2/15/2019	3	2	5			0	0						0.5	0.523598776	0	0	0	0	0	0
Lavender	3	7	2/15/2019	3	3	6			0	0	1	3	0	4	4	0.6	0.643501109	2	0	4	2	4	2
Lavender	3	8	2/15/2019	5	3	8	Y	17	0	6	2	5	0	7	7	0.8	0.927295218	2.645751311	4.123105626	13	3.605551275	13	3.605551275
Lavender	3	9	2/15/2019	2	4	6			1	11						0.6	0.643501109	0	0	12	3.464101615	11	3.31662479
Lavender	3	10	2/15/2019	3	3	6	Y	4	1	3						0.6	0.643501109	0	2	4	2	3	1.732050808
Lavender	4	1	2/15/2019	0	2	2			8	7						0.2	0.201357921	0	0	15	3.872983346	7	2.645751311
Lavender	4	2	2/15/2019	5	4	9			0	0	3	2	0	5	5	0.9	1.119769515	2.236067977	0	5	2.236067977	5	2.236067977
Lavender	4	3	2/15/2019	5	3	8	Y	1	0	1						0.8	0.927295218	0	1	1	1	1	1
Lavender	4	4	2/15/2019	1	0	1			0	1	3	8	0	11	11	0.1	0.100167421	3.31662479	0	12	3.464101615	12	3.464101615
Lavender	4	5	2/15/2019	3	4	7	Y	12	1	12						0.7	0.775397497	0	3.464101615	13	3.605551275	12	3.464101615
Lavender	4	6	2/15/2019	5	3	8			11	10						0.8	0.927295218	0	0	21	4.582575695	10	3.16227766
Lavender	4	7	2/15/2019	3	0	3			0	1	4	5	0	9	9	0.3	0.304692654	3	0	10	3.16227766	10	3.16227766
Lavender	4	8	2/15/2019	5	3	8			29	7	0	0	0	0	0	0.8	0.927295218	0	0	36	6	7	2.645751311
Lavender	4	9	2/15/2019	5	3	8	Y	11	0	13	3	4	0	7	7	0.8	0.927295218	2.645751311	3.31662479	20	4.472135955	20	4.472135955
Lavender	4	10	2/15/2019	1	0	1			21	9						0.1	0.100167421	0	0	30	5.477225575	9	3
KPA-001	3	1	2/15/2019	1	0	1	Y	0	0	0	0	0	0	0	0	0.1	0.100167421	0	0	0	0	0	0
KPA-001	3	2	2/15/2019	1	2	3			43	2						0.3	0.304692654	0	0	45	6.708203932	2	1.414213562
KPA-001	3	3	2/15/2019	4	2	6			0	1	4	5	0	9	9	0.6	0.643501109	3	0	10	3.16227766	10	3.16227766
KPA-001	3	4	2/15/2019	0	1	1			26	5						0.1	0.100167421	0	0	31	5.567764363	5	2.236067977
KPA-001	3	5	2/15/2019	0	0	0			0	0	1	4	0	5	5	0	0	2.236067977	0	5	2.236067977	5	2.236067977
KPA-001	3	6	2/15/2019	3	1	4	Y	1	0	0	0	0	0	0	0	0.4	0.411516846	0	1	0	0	0	0
KPA-001	3	7	2/15/2019	3	2	5	Y	14	0	7	2	4	0	6	6	0.5	0.523598776	2.449489743	3.741657387	13	3.605551275	13	3.605551275
KPA-001	3	8	2/15/2019	3	3	6			2	8						0.6	0.643501109	0	0	10	3.16227766	8	2.828427125
KPA-001	3	9	2/15/2019	4	3	7			18	5						0.7	0.775397497	0	0	23	4.795831523	5	2.236067977
KPA-001	3	10	2/15/2019	4	2	6			13	5						0.6	0.643501109	0	0	18	4.242640687	5	2.236067977
KPA-001	4	1	2/15/2019	0	0	0			20	4	0	0	0	0	0	0	0	0	0	24	4.898979486	4	2
KPA-001	4	2	2/15/2019	5	3	2			0	12	0	0	0	0	0	0.2	0.201357921	0	0	12	3.464101615	12	3.464101615
KPA-001	4	3	2/15/2019	0	0	0			41	3						0	0	0	0	44	6.633249581	3	1.732050808
KPA-001	4	4	2/15/2019	5	4	9			0	0						0.9	1.119769515	0	0	0	0	0	0
KPA-001	4	5	2/15/2019	4	4	8	Y	9	0	6						0.8	0.927295218	0	3	6	2.449489743	6	2.449489743
KPA-001	4	6	2/15/2019	0	0	0	Y	13	6	11						0	0	0	3.605551275	17	4.123105626	11	3.31662479
KPA-001	4	7	2/15/2019	5	2	7			0	2	2	3	0	5	5	0.7	0.775397497	2.236067977	0	7	2.645751311	7	2.645751311
KPA-001	4	8	2/15/2019	5	4	9			0	0	1	4	0	5	5	0.9	1.119769515	2.236067977	0	5	2.236067977	5	2.236067977
KPA-001	4	9	2/15/2019	5	4	9	Y	9	0	0	5	3	0	8	8	0.9	1.119769515	2.828427125	3	8	2.828427125	8	2.828427125
KPA-001	4	10	2/15/2019	5	4	9			0	7						0.9	1.119769515	0	0	7	2.645751311	7	2.645751311
KPA-034	1	1	2/15/2019	4	4	8			0	0	3	0	0	3	3	0.8	0.927295218	1.732050808	0	3	1.732050808	3	1.732050808
KPA-034	1	2	2/15/2019	2	1	3			0	6						0.3	0.304692654	0	0	6	2.449489743	6	2.449489743
KPA-034	1	3	2/15/2019	2	1	3	Y	13	8	8						0.3	0.304692654	0	3.605551275	16	4	8	2.828427125
KPA-034	1	4	2/15/2019	5	5	10			0	8						1	1.570796327	0	0	8	2.828427125	8	2.828427125
KPA-034	1	5	2/15/2019	4	2	6			0	0	3	4	0	7	7	0.6	0.643501109	2.645751311	0	7	2.645751311	7	2.645751311
KPA-034	1	6	2/15/2019	1	1	2			1	0	0	4	0	4	4	0.2	0.201357921	2	0	5	2.236067977	4	2
KPA-034	1	7	2/15/2019	4	5	9			0	1						0.9	1.119769515	0	0	1	1	1	1
KPA-034	1	8	2/15/2019	3	3	6	Y	3	0	0	1	1	0	2	2	0.6	0.643501109	1.414213562	1.732050808	2	1.414213562	2	1.414213562
KPA-034	1	9	2/15/2019	1	0	1			0	4	2	2	0	4	4	0.1	0.100167421	2	0	8	2.828427125	8	2.828427125
KPA-034	1	10	2/15/2019	4	4	8	Y	8	2	4						0.8	0.927295218	0	2.828427125	6	2.449489743	4	2
KPA-034	2	1	2/15/2019	3	1	4			0	2	1	8	0	9	9	0.4	0.411516846	3	0	11	3.31662479	11	3.31662479
KPA-034	2	2	2/15/2019	2	1	3			0	0	0	1	0	1	1	0.3	0.304692654	1	0	1	1	1	1
KPA-034	2	3	2/15/2019	5	4	9	Y	0	0	0	0	0	0	0	0	0.9	1.119769515	0	0	0	0	0	0
KPA-034	2	4	2/15/2019	2	1	3	Y	0	1	0						0.3	0.304692654	0	0	1	1	0	0
KPA-034	2	5	2/15/2019	4	4	8			0	0	2	6	0	8	8	0.8	0.927295218	2.828427125	0	8	2.828427125	8	2.828427125
KPA-034	2	6	2/15/2019	5	3	8	Y	11	13	3						0.8	0.927295218	0	3.31662479	16	4	3	1.732050808
KPA-034	2	7	2/15/2019	1	2	3			4	6						0.3	0.304692654	0	0	10	3.16227766	6	2.449489743
KPA-034	2	8	2/15/2019	4	1	5			0	0	2	0	0	2	2	0.5	0.523598776	1.414213562	0	2	1.414213562	2	1.414213562
KPA-034	2	9	2/15/2019	3	1	4			2	7						0.4	0.411516846	0	0	9	3	7	2.645751311
KPA-034	2	10	2/15/2019	4	1	5			6	3						0.5	0.523598776	0	0	9	3	3	1.732050808
KPA-034	3	1	2/15/2019	3	0	3			0	0	0	0	0	0	0	0.3	0.304692654	0	0	0	0	0	0
KPA-034	3	2	2/15/2019	2	0	2			0	3	1	2	0	3	2	0.2	0.201357921	1.732050808	0	6	2.449489743	6	2.449489743
KPA-034	3	3	2/15/2019	3	3	6			0	0						0.6	0.643501109	0	0	0	0	0	0
KPA-034	3	4	2/15/2019	0	0	0	Y	14	14	2						0	0	0	3.741657387	16	4	2	1.414213562
KPA-034	3	5	2/15/2019	2	0	3			0	0	0	0	0	0	0	0.3	0.304692654	0	0	0	0	0	0
KPA-034	3	6	2/15/2019	2	1	3	Y	2	0	0	1	4	0	5	5	0.3	0.304692654	2.236067977	1.414213562	5	2.236067977	5	2.236067977
KPA-034	3	7	2/15/2019	3	1	4	Y	5	0	0	0	6	0	6	6	0.4	0.411516846	2.449489743	2.236067977	6	2.449489743	6	2.449489743
KPA-034	3	8	2/15/2019	0	0	0			14	5						0	0	0	0	19	4.358898944	5	2.236067977
KPA-034	3	9	2/15/2019	4	3	7			5	6						0.7	0.775397497	0	0	11	3.31662479	6	2.449489743
KPA-034	3	10	2/15/2019	1	0	1			39	5						0.1	0.100167421	0	0	44	6.633249581	5	2.236067977
KPA-034	4	1	2/15/2019	0	1	1	Y	15	7	10	0	0	0	0	0	0.1	0.100167421	0	3.872983346	17	4.123105626	10	3.16227766
KPA-034	4	2	2/15/2019	3	1	4			0	6	2	7	0	9	9	0.4	0.411516846	3	0	15	3.872983346	15	3.872983346
KPA-034	4	3	2/15/2019	1	1	2	Y	0	0	1						0.2	0.201357921	0	0	1	1	1	1
KPA-034	4	4	2/15/2019	4	4	8			0	0	0	3	0	3	1	0.8	0.927295218	1.732050808	0	3	1.732050808	3	1.732050808
KPA-034	4	5	2/15/2019	5	5	10			1	9						1	1.570796327	0	0	10	3.16227766	9	3
KPA-034	4	6	2/15/2019	5	3	8			1	2						0.8	0.927295218	0	0	3	1.732050808	2	1.414213562
KPA-034	4	7	2/15/2019	4	4	8	Y	3	0	0	0	0	0	0	0	0.8	0.927295218	0	1.732050808	0	0	0	0
KPA-034	4	8	2/15/2019	4	4	8			0	10						0.8	0.927295218	0	0	10	3.16227766	10	3.16227766
KPA-034	4	9	2/15/2019	5	3	8			0	0	0	0	0	0	0	0.8	0.927295218	0	0	0	0	0	0
KPA-034	4	10	2/15/2019	0	3	3			7	2						0.3	0.304692654	0	0	9	3	2	1.414213562
