# Supplementary material for: Deterrent Effects of Essential Oils on Spotted-Wing Drosophila (Drosophila suzukii): Implications for Organic Management in Berry Crops
Source: Insects. 2020 Aug 15;11(8):536. doi: 10.3390/insects11080536 (PMC7469169; doi:10.3390/insects11080536)
Supplement: Supplementary file 1 [file insects-11-00536-s001.zip › insects-860650-supplementary/Data/Rosemount.raspberry.19.csv]

Spray date	Post spray interval (1, 2, 3 days)	Treatment	Rep	Infestation (%)	Infestation transformed
9/13/2019	1	Control	1	13.00	0.368862984
9/13/2019	1	Control	2	13.00	0.368862984
9/13/2019	1	Control	3	13.00	0.368862984
9/13/2019	1	Control	4	13.00	0.368862984
9/22/2019	1	Control	1	35.00	0.633051836
9/22/2019	1	Control	2	35.00	0.633051836
9/22/2019	1	Control	3	35.00	0.633051836
9/22/2019	1	Control	4	35.00	0.633051836
10/7/2019	1	Control	1	5.00	0.225513406
10/7/2019	1	Control	2	5.00	0.225513406
10/7/2019	1	Control	3	5.00	0.225513406
10/7/2019	1	Control	4	5.00	0.225513406
9/13/2019	1	Ecotrol	1	5.00	0.225513406
9/13/2019	1	Ecotrol	2	5.00	0.225513406
9/13/2019	1	Ecotrol	3	5.00	0.225513406
9/13/2019	1	Ecotrol	4	5.00	0.225513406
9/22/2019	1	Ecotrol	1	10.00	0.321750554
9/22/2019	1	Ecotrol	2	10.00	0.321750554
9/22/2019	1	Ecotrol	3	10.00	0.321750554
9/22/2019	1	Ecotrol	4	10.00	0.321750554
10/7/2019	1	Ecotrol	1	5.00	0.225513406
10/7/2019	1	Ecotrol	2	5.00	0.225513406
10/7/2019	1	Ecotrol	3	5.00	0.225513406
10/7/2019	1	Ecotrol	4	5.00	0.225513406
9/13/2019	1	Entrust	1	15.00	0.397699415
9/13/2019	1	Entrust	2	15.00	0.397699415
9/13/2019	1	Entrust	3	15.00	0.397699415
9/13/2019	1	Entrust	4	15.00	0.397699415
9/22/2019	1	Entrust	1	5.00	0.225513406
9/22/2019	1	Entrust	2	5.00	0.225513406
9/22/2019	1	Entrust	3	5.00	0.225513406
9/22/2019	1	Entrust	4	5.00	0.225513406
10/7/2019	1	Entrust	1	0.00	0
10/7/2019	1	Entrust	2	0.00	0
10/7/2019	1	Entrust	3	0.00	0
10/7/2019	1	Entrust	4	0.00	0
9/13/2019	1	Lavender	1	20.00	0.463647609
9/13/2019	1	Lavender	2	20.00	0.463647609
9/13/2019	1	Lavender	3	20.00	0.463647609
9/13/2019	1	Lavender	4	20.00	0.463647609
9/22/2019	1	Lavender	1	45.00	0.735314453
9/22/2019	1	Lavender	2	45.00	0.735314453
9/22/2019	1	Lavender	3	45.00	0.735314453
9/22/2019	1	Lavender	4	45.00	0.735314453
10/7/2019	1	Lavender	1	0.00	0
10/7/2019	1	Lavender	2	0.00	0
10/7/2019	1	Lavender	3	0.00	0
10/7/2019	1	Lavender	4	0.00	0
9/13/2019	1	Sporan	1	10.00	0.321750554
9/13/2019	1	Sporan	2	10.00	0.321750554
9/13/2019	1	Sporan	3	10.00	0.321750554
9/13/2019	1	Sporan	4	10.00	0.321750554
9/22/2019	1	Sporan	1	35.00	0.633051836
9/22/2019	1	Sporan	2	35.00	0.633051836
9/22/2019	1	Sporan	3	35.00	0.633051836
9/22/2019	1	Sporan	4	35.00	0.633051836
10/7/2019	1	Sporan	1	0.00	0
10/7/2019	1	Sporan	2	0.00	0
10/7/2019	1	Sporan	3	0.00	0
10/7/2019	1	Sporan	4	0.00	0
